# Supplementary material for: Risk Factors Predisposing to Angina in Patients with Non-Obstructive Coronary Arteries: A Retrospective Analysis
Source: J Pers Med. 2022 Jun 27;12(7):1049. doi: 10.3390/jpm12071049 (PMC9318432; doi:10.3390/jpm12071049)
Supplement: Supplementary file 1 [file jpm-12-01049-s001.zip]

Archive with 1 entries (1 files):
- jpm-1739362-supplementary.pdf
